# Supplementary material for: Zygochrimnushenryi, a new genus and species from South America (Hemiptera, Lygaeoidea, Lygaeidae)
Source: Zookeys. 2018 Nov 15;(796):319–24. doi: 10.3897/zookeys.796.20702 (PMC6256129; doi:10.3897/zookeys.796.20702)
Supplement: XML Treatment for Zygochrimnus [file zookeys.796.20702-treatment1.xml]

<!DOCTYPE tp:taxon-treatment
  PUBLIC "-//TaxonX//DTD Taxonomic Treatment Publishing DTD v0 20100105//EN" "tax-treatment-NSO.dtd">
<tp:taxon-treatment xmlns:tp="http://www.plazi.org/taxpub"><tp:treatment-meta><kwd-group><label>Taxon classification</label><kwd><named-content xmlns:xlink="http://www.w3.org/1999/xlink" content-type="kingdom">Animalia</named-content></kwd><kwd><named-content xmlns:xlink="http://www.w3.org/1999/xlink" content-type="order">Hemiptera</named-content></kwd><kwd><named-content xmlns:xlink="http://www.w3.org/1999/xlink" content-type="family">Lygaeoidea</named-content></kwd></kwd-group><mixed-citation publication-type="journal"><person-group><name><surname>Brailovsky</surname><given-names>Harry</given-names></name></person-group><article-title><italic><tp:taxon-name><tp:taxon-name-part taxon-name-part-type="genus" reg="Zygochrimnus">Zygochrimnus</tp:taxon-name-part><tp:taxon-name-part taxon-name-part-type="species" reg="henryi">henryi</tp:taxon-name-part></tp:taxon-name></italic>, a new genus and species from South America (<tp:taxon-name><tp:taxon-name-part taxon-name-part-type="order">Hemiptera</tp:taxon-name-part></tp:taxon-name>, <tp:taxon-name><tp:taxon-name-part taxon-name-part-type="superfamily">Lygaeoidea</tp:taxon-name-part></tp:taxon-name>, <tp:taxon-name><tp:taxon-name-part taxon-name-part-type="family">Lygaeidae</tp:taxon-name-part></tp:taxon-name>)</article-title><source>Zookeys</source><day>15</day><month>11</month><year>2018</year><volume>2018</volume><issue>796</issue><fpage>319</fpage><lpage>324</lpage><pub-id pub-id-type="doi">10.3897/zookeys.796.20702</pub-id></mixed-citation></tp:treatment-meta><tp:nomenclature><tp:taxon-name>
            <tp:taxon-name-part taxon-name-part-type="genus" reg="Zygochrimnus">Zygochrimnus</tp:taxon-name-part>
            <object-id xmlns:xlink="http://www.w3.org/1999/xlink" content-type="zoobank" xlink:type="simple">http://zoobank.org/2F652C97-2092-4B0E-913A-07F1DE1CC2A4</object-id>
          </tp:taxon-name><tp:taxon-status xmlns:xlink="http://www.w3.org/1999/xlink" xlink:type="simple">gen. n.</tp:taxon-status><xref ref-type="fig" rid="F1">Figure 1B, E, G</xref></tp:nomenclature><tp:treatment-sec sec-type="type species" id="SECID0ENDAC"><title>Type species.</title><p><italic><tp:taxon-name><tp:taxon-name-part taxon-name-part-type="genus" reg="Zygochrimnus">Zygochrimnus</tp:taxon-name-part><tp:taxon-name-part taxon-name-part-type="species" reg="henryi">henryi</tp:taxon-name-part></tp:taxon-name></italic> sp. n.</p></tp:treatment-sec><tp:treatment-sec sec-type="diagnosis" id="SECID0E5DAC"><title>Diagnosis.</title><p>Distinguished among New World <tp:taxon-name><tp:taxon-name-part taxon-name-part-type="subfamily">Lygaeinae</tp:taxon-name-part></tp:taxon-name> by dorsal surface of body densely clothed with long, stout, upright hairs; body subovoid, robust; head dorsally black with yellow discoidal spot at vertex; and pro-, meso-, and metapleuron densely punctate.</p></tp:treatment-sec><tp:treatment-sec sec-type="description" id="SECID0EJEAC"><title>Description.</title><p><bold>Male.</bold> Moderately robust, subovoid, widest across middle of abdomen, medium sized, length less than 5 mm. <bold><italic>Head.</italic></bold> Sloping downward, wider than long, vertex convex; ocelli much closer to eyes than to each other; ocellus small, slightly raised above surface; eyes hemispheric, not protruding, with posterior margin touching frontal angles of pronotum; buccula moderately produced; rostrum reaching posterior margin of metasternum; rostral segment I thickest, touching anterior border of prosternum; segment II slightly thinner, III and IV thinner than II and about equally thick. <bold><italic>Thorax.</italic></bold><italic>Pronotum</italic>. Trapezoidal, wider than long; anterior border slightly concave; frontal angles gently raised, touching posterior border of eyes; posterior margin straight, with shallow but distinct depression laterally; anterolateral margins slightly sinuate; callus indistinct, defined primarily by punctate areas immediately before and behind; callar impressions unbranched, obliquely sinuate, angled toward frontal pronotal angles; median carina obsolete. <italic>Scutellum</italic>. Wider than long; median carina T-shaped with stem clearly exposed and arms barely defined; lateral fovea deep. <italic>Thoracic pleura</italic>. Propleuron divided into three parts by dorsoventral impressions, anterior and posterior parts coarsely punctate, median part impunctate; mesopleuron divided into anterior and posterior punctate parts by shallow impunctate area; metapleuron with anterior half impunctate, posterior half coarsely punctate, posterior border almost straight, and posterolateral angle produced, somewhat rounded; ostiolar peritreme well developed. <italic>Legs</italic>. Unarmed; femora elongate. <italic>Hemelytron</italic>. Slightly surpassing apex of abdomen; costal margin barely emarginate; veins slightly raised. <bold><italic>Abdomen.</italic></bold> Anterolateral scars absent. <italic>Genitalia</italic>. Genital capsule subcircular in cross section. Paramere with well-developed caudolateral lobe; blade broad; posterior projection conical (Figure <xref ref-type="fig" rid="F1">1G</xref>).</p><p><italic>Surface and Vestiture</italic>. Impunctate except for punctures immediately before and behind callus and on pro-, meso- and metapleuron. Head dorsally, pronotum, scutellum, clavus, corium, and legs densely clothed with long, stout, golden, upright hairs; head ventrally, thorax and abdomen densely clothed with short, fine, decumbent, silvery hairs.</p></tp:treatment-sec><tp:treatment-sec sec-type="Female" id="SECID0EOFAC"><title>Female.</title><p>Unknown.</p></tp:treatment-sec><tp:treatment-sec sec-type="discussion" id="SECID0ETFAC"><title>Discussion.</title><p>This new genus keys to <italic><tp:taxon-name><tp:taxon-name-part taxon-name-part-type="genus" reg="Melanopleurus">Melanopleurus</tp:taxon-name-part></tp:taxon-name></italic> and <italic><tp:taxon-name><tp:taxon-name-part taxon-name-part-type="genus" reg="Melanopleuroides">Melanopleuroides</tp:taxon-name-part></tp:taxon-name></italic> in A. <xref ref-type="bibr" rid="B5">Slater (1992)</xref> and <xref ref-type="bibr" rid="B3">Henry et al. (2015)</xref>. The general appearance is similar, with eyes not on stalks; callus not depressed; hemelytral membrane without hyaline apical area; pronotum without four transverse depressions behind calli; scutellum not swollen; pronotal disk convex, finely punctate and almost entirely black to brownish. <italic><tp:taxon-name><tp:taxon-name-part taxon-name-part-type="genus" reg="Melanopleuroides">Melanopleuroides</tp:taxon-name-part></tp:taxon-name></italic> can be distinguished by having the head in dorsal view entirely black without yellowish discoidal spot at vertex; the discoidal spot is clearly defined in the other two genera (Fig. <xref ref-type="fig" rid="F1">1A, D</xref>). In <italic><tp:taxon-name><tp:taxon-name-part taxon-name-part-type="genus" reg="Zygochrimnus">Zygochrimnus</tp:taxon-name-part></tp:taxon-name></italic> gen. n., the head dorsally, pronotum, scutellum, clavus and corium are densely clothed with long, stout, golden, upright hairs; clavus, corium and abdominal sterna III-V are black with or without yellow to orange marks; and pro- meso-, and metapleuron are densely punctate (Fig. <xref ref-type="fig" rid="F1">1B, E</xref>); in <italic><tp:taxon-name><tp:taxon-name-part taxon-name-part-type="genus" reg="Melanopleurus">Melanopleurus</tp:taxon-name-part></tp:taxon-name></italic> the head dorsally, pronotum, scutellum, clavus and corium are clothed with short, fine, decumbent hairs; the clavus, corium and abdominal sternite III-V are entirely bright orange to reddish orange; and the pro-, meso- and metapleuron are impunctate (propleuron sometimes with a few scattered punctures) (Fig. <xref ref-type="fig" rid="F1">1C, F</xref>).</p><fig id="F1" position="float" orientation="portrait"><label>Figure 1.</label><caption><p><italic><tp:taxon-name><tp:taxon-name-part taxon-name-part-type="genus" reg="Melanopleuroides">Melanopleuroides</tp:taxon-name-part><tp:taxon-name-part taxon-name-part-type="species" reg="dominicanus">dominicanus</tp:taxon-name-part></tp:taxon-name></italic> A. Slater &amp; Baranowski female (<bold>A</bold> dorsal side <bold>D</bold> lateral side); <italic><tp:taxon-name><tp:taxon-name-part taxon-name-part-type="genus" reg="Zygochrimnis">Zygochrimnis</tp:taxon-name-part><tp:taxon-name-part taxon-name-part-type="species" reg="henryi">henryi</tp:taxon-name-part></tp:taxon-name></italic> gen. &amp; sp. n. male (<bold>B</bold> dorsal side <bold>E</bold> lateral side <bold>G</bold> genital capsule and paramere); <italic><tp:taxon-name><tp:taxon-name-part taxon-name-part-type="genus" reg="Melanopleurus">Melanopleurus</tp:taxon-name-part><tp:taxon-name-part taxon-name-part-type="species" reg="bicolor">bicolor</tp:taxon-name-part></tp:taxon-name></italic> Herrich-Schäffer female (<bold>C</bold> dorsal side <bold>F</bold> lateral side).</p></caption><graphic xmlns:xlink="http://www.w3.org/1999/xlink" xlink:href="zookeys-796-319-g001.jpg" position="float" orientation="portrait" xlink:type="simple" id="oo_242963.jpg"/></fig></tp:treatment-sec><ref-list><ref id="B5"><mixed-citation xmlns:xlink="http://www.w3.org/1999/xlink" xlink:type="simple"><person-group><name name-style="western"><surname>Slater</surname><given-names>A</given-names></name></person-group> (<year>1992</year>) <article-title>A genus level revision of Western Hemisphere <tp:taxon-name><tp:taxon-name-part taxon-name-part-type="subfamily">Lygaeinae</tp:taxon-name-part></tp:taxon-name> (<tp:taxon-name><tp:taxon-name-part taxon-name-part-type="suborder">Heteroptera</tp:taxon-name-part></tp:taxon-name>: <tp:taxon-name><tp:taxon-name-part taxon-name-part-type="family">Lygaeidae</tp:taxon-name-part></tp:taxon-name>) with keys to species.</article-title><source>University of Kansas Science Bulletin</source><volume>55</volume>(<issue>1</issue>): <fpage>1</fpage>–<lpage>56</lpage>.</mixed-citation></ref><ref id="B3"><mixed-citation xmlns:xlink="http://www.w3.org/1999/xlink" xlink:type="simple"><person-group><name name-style="western"><surname>Henry</surname><given-names>TJ</given-names></name><name name-style="western"><surname>Dellapé</surname><given-names>PM</given-names></name><name name-style="western"><surname>de Paula</surname><given-names>AS</given-names></name></person-group> (<year>2015</year>) <article-title>Chapter 16. The big-eyed bugs, chinch bugs, and seed bugs (<tp:taxon-name><tp:taxon-name-part taxon-name-part-type="superfamily">Lygaeoidea</tp:taxon-name-part></tp:taxon-name>).</article-title> In: <person-group><name name-style="western"><surname>Panizzi</surname><given-names>AR</given-names></name><name name-style="western"><surname>Grazia</surname><given-names>J</given-names></name></person-group> (<role>Eds</role>) <issue-title>True Bugs (Heteroptera) of the Neotropics.</issue-title><source>Springer, Dordrecht</source>, <fpage>459</fpage>–<lpage>514</lpage>.</mixed-citation></ref></ref-list></tp:taxon-treatment>
