# Supplementary material for: Zygochrimnushenryi, a new genus and species from South America (Hemiptera, Lygaeoidea, Lygaeidae)
Source: Zookeys. 2018 Nov 15;(796):319–24. doi: 10.3897/zookeys.796.20702 (PMC6256129; doi:10.3897/zookeys.796.20702)
Supplement: XML Treatment for Zygochrimnus henryi [file zookeys.796.20702-treatment2.xml]

<!DOCTYPE tp:taxon-treatment
  PUBLIC "-//TaxonX//DTD Taxonomic Treatment Publishing DTD v0 20100105//EN" "tax-treatment-NSO.dtd">
<tp:taxon-treatment xmlns:tp="http://www.plazi.org/taxpub"><tp:treatment-meta><kwd-group><label>Taxon classification</label><kwd><named-content xmlns:xlink="http://www.w3.org/1999/xlink" content-type="kingdom">Animalia</named-content></kwd><kwd><named-content xmlns:xlink="http://www.w3.org/1999/xlink" content-type="order">Hemiptera</named-content></kwd><kwd><named-content xmlns:xlink="http://www.w3.org/1999/xlink" content-type="family">Lygaeoidea</named-content></kwd></kwd-group><mixed-citation publication-type="journal"><person-group><name><surname>Brailovsky</surname><given-names>Harry</given-names></name></person-group><article-title><italic><tp:taxon-name><tp:taxon-name-part taxon-name-part-type="genus" reg="Zygochrimnus">Zygochrimnus</tp:taxon-name-part><tp:taxon-name-part taxon-name-part-type="species" reg="henryi">henryi</tp:taxon-name-part></tp:taxon-name></italic>, a new genus and species from South America (<tp:taxon-name><tp:taxon-name-part taxon-name-part-type="order">Hemiptera</tp:taxon-name-part></tp:taxon-name>, <tp:taxon-name><tp:taxon-name-part taxon-name-part-type="superfamily">Lygaeoidea</tp:taxon-name-part></tp:taxon-name>, <tp:taxon-name><tp:taxon-name-part taxon-name-part-type="family">Lygaeidae</tp:taxon-name-part></tp:taxon-name>)</article-title><source>Zookeys</source><day>15</day><month>11</month><year>2018</year><volume>2018</volume><issue>796</issue><fpage>319</fpage><lpage>324</lpage><pub-id pub-id-type="doi">10.3897/zookeys.796.20702</pub-id></mixed-citation></tp:treatment-meta><tp:nomenclature><tp:taxon-name>
            <tp:taxon-name-part taxon-name-part-type="genus" reg="Zygochrimnus">Zygochrimnus</tp:taxon-name-part>
            <tp:taxon-name-part taxon-name-part-type="species" reg="henryi">henryi</tp:taxon-name-part>
            <object-id xmlns:xlink="http://www.w3.org/1999/xlink" content-type="zoobank" xlink:type="simple">http://zoobank.org/EE6DEB77-E12B-4DEB-80F7-B51F0D826C87</object-id>
          </tp:taxon-name><tp:taxon-status xmlns:xlink="http://www.w3.org/1999/xlink" xlink:type="simple">sp. n.</tp:taxon-status><xref ref-type="fig" rid="F1">Figure 1B, E, G</xref></tp:nomenclature><tp:treatment-sec sec-type="material" id="SECID0EYKAC"><title>Material.</title><p><bold><italic>Type material.</italic> Holotype, male.</bold> PERU: Amazonas, 1 km W Siempre Viva, <named-content xmlns:xlink="http://www.w3.org/1999/xlink" content-type="dwc:verbatimCoordinates" xlink:type="simple"><named-content content-type="geo-json" specific-use="{&#34;type&#34;:&#34;Point&#34;,&#34;coordinates&#34;:[-78.673889,-5.744444]}" id="NCID0EGLAC" xlink:type="simple">5°44'40"S, 78°40'26"W</named-content></named-content>, 475 m, 14 Dec 2005, F. Andrews (<named-content xmlns:xlink="http://www.w3.org/1999/xlink" content-type="dwc:institutional_code" xlink:type="simple">UCR</named-content>). <bold>Paratypes</bold>: PERU: Cajamarca, 5 km N, Tambopata, <named-content xmlns:xlink="http://www.w3.org/1999/xlink" content-type="dwc:verbatimCoordinates" xlink:type="simple"><named-content content-type="geo-json" specific-use="{&#34;type&#34;:&#34;Point&#34;,&#34;coordinates&#34;:[-78.802222,-5.427778]}" id="NCID0EVLAC" xlink:type="simple">5°25'40"S, 78°48'8"W</named-content></named-content>, 560 m, 15 Dec 2005, F. Andrews 1 male (<named-content xmlns:xlink="http://www.w3.org/1999/xlink" content-type="dwc:institutional_code" xlink:type="simple">UNAM</named-content>). ECUADOR: Manabi, Rio Chico, Puerto Lopez, 5 m, 29 Mar 2002, I. G. Tapia, 1 male (<named-content xmlns:xlink="http://www.w3.org/1999/xlink" content-type="dwc:institutional_code" xlink:type="simple">UNAM</named-content>).</p></tp:treatment-sec><tp:treatment-sec sec-type="diagnosis" id="SECID0EEMAC"><title>Diagnosis.</title><p>As in generic diagnosis.</p></tp:treatment-sec><tp:treatment-sec sec-type="description" id="SECID0EJMAC"><title>Holotype description.</title><p><bold><italic>Dorsal coloration.</italic></bold><italic>Head</italic>: Dark reddish brown to black with yellow discoidal spot at vertex; antennal segments I-III pale reddish brown, IV dark orange. <italic>Pronotum</italic>: Anterior lobe dull black with wide dull orange stripe behind anterior border; posterior lobe shiny reddish brown with wide dull orange irregular stripe behind posterior margin of anterior lobe. <italic>Scutellum</italic>: Black with apex (stem) shiny orange. <italic>Hemelytra</italic>: Clavus with basal half, claval margin bordering scutellum and claval commissure pale yellowish-white; posterior half with pale reddish-brown triangular spot; claval margin bordering scutellum pale yellowish white, contrasting with pale reddish brown margin bordering corium; claval vein concolorous with surrounding area; costal margin of corium pale yellowish white basally and apically, and pale reddish brown between; apical margin of corium pale yellowish white interrupted at middle by pale reddish-brown short stripe; outer spot broader than inner one; hemelytral membrane pale brown with basal angle and outer margin white to yellowish white. <italic>Abdomen</italic>: Connexivum and dorsal abdominal segments dark brown to dark reddish brown.</p><p><italic>Ventral coloration</italic>. <italic>Head</italic>: Black; buccula black with inner margin dark orange; rostral segments pale castaneous orange. <italic>Thorax</italic>: Propleuron black with anterior and posterior margin and acetabula dark orange; mesopleuron and metapleuron black with posterior margin and acetabula dark orange; pro-, meso- and metasternum dark brown; ostiolar peritreme pale yellowish white. Coxae black with dark reddish-orange reflections; trochanter dark reddish orange; femora dark reddish orange with apical third darker; tibiae dark reddish orange; tarsi pale castaneous orange. <italic>Abdomen</italic>: Abdominal sterna and genital capsule dark reddish brown.</p></tp:treatment-sec><tp:treatment-sec sec-type="Paratype variation" id="SECID0EINAC"><title>Paratype variation.</title><p>1, pronotal disk entirely reddish brown. 2, basal third of clavus and corium pale yellowish orange. 3, acetabula dark yellow. 4, mesopleuron black. 5, metapleuron black with outer margin dark yellow.</p></tp:treatment-sec><tp:treatment-sec sec-type="description" id="SECID0ENNAC"><title>Measurements.</title><p><bold>Male holotype.</bold> Body length 4.70 mm; head length 0.55 mm; width across eyes 1.25 mm; interocular distance 0.80 mm; interocellar distance 0.52 mm; preocular distance 0.52 mm; antennal segments: I, 0.32 mm, II, 0.77 mm, III, 0.67 mm, IV, 0.85 mm; pronotum: length 1.07 mm; width across humeral angles 1.32 mm; scutellum: length 0.52 mm; width 0.82 mm; maximum width across abdomen 1.80 mm.</p></tp:treatment-sec><tp:treatment-sec sec-type="etymology" id="SECID0EVNAC"><title>Etymology.</title><p>Named after Thomas J. Henry, indefatigable and remarkable collector, specialist in several groups of <tp:taxon-name><tp:taxon-name-part taxon-name-part-type="suborder">Heteroptera</tp:taxon-name-part></tp:taxon-name> and editor of an entomological journal. Dr. Henry is a great human being, excellent friend, and a true model to be followed by the future generation of entomologists and systematists.</p></tp:treatment-sec><tp:treatment-sec sec-type="distribution" id="SECID0EAOAC"><title>Distribution.</title><p>Known from Ecuador and Peru.</p></tp:treatment-sec><tp:treatment-sec><!--Section generated to contain objects referenced in tp:taxon-treatment.--><fig id="F1" position="float" orientation="portrait"><label>Figure 1.</label><caption><p><italic><tp:taxon-name><tp:taxon-name-part taxon-name-part-type="genus" reg="Melanopleuroides">Melanopleuroides</tp:taxon-name-part><tp:taxon-name-part taxon-name-part-type="species" reg="dominicanus">dominicanus</tp:taxon-name-part></tp:taxon-name></italic> A. Slater &amp; Baranowski female (<bold>A</bold> dorsal side <bold>D</bold> lateral side); <italic><tp:taxon-name><tp:taxon-name-part taxon-name-part-type="genus" reg="Zygochrimnis">Zygochrimnis</tp:taxon-name-part><tp:taxon-name-part taxon-name-part-type="species" reg="henryi">henryi</tp:taxon-name-part></tp:taxon-name></italic> gen. &amp; sp. n. male (<bold>B</bold> dorsal side <bold>E</bold> lateral side <bold>G</bold> genital capsule and paramere); <italic><tp:taxon-name><tp:taxon-name-part taxon-name-part-type="genus" reg="Melanopleurus">Melanopleurus</tp:taxon-name-part><tp:taxon-name-part taxon-name-part-type="species" reg="bicolor">bicolor</tp:taxon-name-part></tp:taxon-name></italic> Herrich-Schäffer female (<bold>C</bold> dorsal side <bold>F</bold> lateral side).</p></caption><graphic xmlns:xlink="http://www.w3.org/1999/xlink" xlink:href="zookeys-796-319-g001.jpg" position="float" orientation="portrait" xlink:type="simple" id="oo_242963.jpg"/></fig></tp:treatment-sec></tp:taxon-treatment>
